# Supplementary material for: Salivary surprise: Symmerista caterpillars anoint petioles with red saliva after clipping leaves
Source: PLoS One. 2022 Mar 16;17(3):e0265490. doi: 10.1371/journal.pone.0265490 (PMC8926259; doi:10.1371/journal.pone.0265490)
Supplement: S1 Data — (XLSX) [file pone.0265490.s005.xlsx]

## Sheet: Sheet1
S1 Data. Raw data on amount of time caterpillars spent clipping leaves and applying saliva to midrib and petiole stubs.
Data on the same line represents a single caterpillar clipping a leaf and applying saliva. Since filming often began after the
caterpillar initiated clipping, more data are available for saliva application than clipping. Sometimes a caterpillar rotated its head to
block the view of the petiole in which case data may be available for clipping , but not saliva application. Caterpillar species
number corresponds to the species numbers in Table 1.
Caterpillar species #	Caterpillar family (blue) and subfamily	Caterpillar species	Host plant species	Host plant family	Time spent clipping (sec.)	Time spent applying saliva (sec.)
	Nymphalidae
2	Limenitidinae	Limenitis arthemis	Prunus serotina	Rosaceae		3
						186
						3
					158	200
					181	242
	Notodontidae
5	Cerurinae	Furcula borealis	Prunus serotina	Rosaceae		93
						63
					98	114
					172	110
						123
					86	99
					61	94
6	Phalerinae	Datana angusii	Carya illinoinensis	Juglandaceae	47	2
						6
					28	35
						17
					122	15
					42	9
						39
						2
						5
					33	6
					29	11
					47	36
					50	47
					140
					30	23
					41	21
					39	6
					65
					92	43
7	Phalerinae	Datana integerrima	Carya illinoinensis	Juglandaceae		3
						1
						7
						7
					18	1
					16	1
					22	1
					22	3
					26	5
					26	2
						7
					45	6
					22	1
					23	2
					21	2
9	Phalerinae	Peridea angulosa	Quercus nigra	Fagaceae	60	10
					58	11
					85	14
					83	74
					94	16
10	Heterocampinae	Cecrita biundata	Quercus nigra	Fagaceae	239	28
					88	70
						95
					123	92
						107
					106	50
					21
					257	154
					150	76
						82
					222	36
						79
					158	109
					88	45
11	Heterocampinae	Cecrita guttivitta	Quercus nigra	Fagaceae		59
					41	43
						31
						78
					60	25
						63
					51	44
					156	85
					102	59
						63
					113	65
						40
					53	48
						31
12	Heterocampinae	Coelodasys unicornis	Betula nigra	Betulaceae	293	189
					374	108
					373	203
						101
					364	96
						127
13	Heterocampinae	Heterocampa obliqua	Quercus nigra	Fagaceae	50	8
					41	8
					33	2
14	Heterocampinae	Heterocampa umbrata	Quercus nigra	Fagaceae	657	29
		penultimate instar			83	19
						9
					166	77
						80
14	Heterocampinae	Heterocampa umbrata	Quercus nigra	Fagaceae		37
		final instar				27
						49
						29
					74	11
						28
15	Heterocampinae	Hyparpax georgica	Quercus nigra	Fagaceae		37
					65	53
16	Heterocampinae	Lochmaeus bilineata	Ulmus americana	Ulmaceae	735	123
						50
					686	130
						13
					428
					643	102
16	Heterocampinae	Lochmaeus bilineata	Ulmus crassifolia	Ulmaceae	198	81
					222	80
					161	31
17	Heterocampinae	Lochmaeus manteo	Quercus nigra	Fagaceae		17
						2
					119	27
						18
					91	19
18	Heterocampinae	Macrurocampa marthesia	Quercus shumardii	Fagaceae		59
						38
					185	103
						52
					125	72
20	Heterocampinae	Oedemasia leptinoides	Carya illinoinensis	Juglandaceae	113	83
						20
						31
					128	32
21	Heterocampinae	Schizura ipomoeae	Acer rubrum	Sapindaceae		47
						80
						48
					148	95
22	Nystaleinae	Symmerista albifrons	Quercus alba	Fagaceae		67
					75	24
					137	32
					450	104
					313	33
					306	48
					262	62
					170	68
						19
						37
					278	30
23	Nystaleinae	Symmerista leucitys	Acer saccharum	Sapindaceae	104	22
					152	26
					70	36
						49
					220
					83	64
					196	79
	Noctuidae
25	Acronictinae	Acronicta impleta	Carya illinoinensis	Juglandaceae		160
					427	220
	Sphingidae
27	Sphinginae	Ceratomia amyntor	Ulmus americana	Ulmaceae	115	155
						81
					41	100
						48
28	Sphinginae	Ceratomia undulosa	Fraxinus pennsylvanica	Oleaceae		13
						8
						42
						40
					54
					72	36
						61
						45
29	Sphinginae	Dolba hyloeus	Ilex decidua	Aquifoliaceae	134	43
	Saturniidae
31	Ceratocampinae	Anisota virginiensis	Quercus shumardii	Fagaceae	182	85
32	Hemileucinae	Automeris io	Prunus serotina	Rosaceae	70	70
					55	81
					75	93
					74	71
					119	19
					80	121
33	Saturniinae	Actias luna	Carya illinoinensis	Juglandaceae	130	52
		penultimate instar			81	34
						73
34	Saturniinae	Hyalophora cecropia	Prunus serotina	Rosaceae	55	108
		penultimate instar			575	79
					144	75
					80	97
