# Supplementary material for: Salivary surprise: Symmerista caterpillars anoint petioles with red saliva after clipping leaves
Source: PLoS One. 2022 Mar 16;17(3):e0265490. doi: 10.1371/journal.pone.0265490 (PMC8926259; doi:10.1371/journal.pone.0265490)
Supplement: S2 Data — (XLSX) [file pone.0265490.s006.xlsx]

## Sheet: Sheet1
S2 Data. Raw data on time that non-clipping caterpillars spent applying saliva to midrib and petiole stubs.
* indicates penultimate instar
Caterpillar family (blue) and subfamily	Caterpillar species	Host plant species	Host plant family	Time applying saliva (sec.)
Notodontidae
Heterocampinae	Cecrita biundata	Quercus nigra	Fagaceae	60
				9
Heterocampinae	Heterocampa obliqua	Quercus nigra	Fagaceae	35
				40
				38
				32
				11
				12
				5
				5
				10
				2
Heterocampinae	Hyparpax georgica	Quercus nigra	Fagaceae	7
				9
				24
				4
				9
				11
				30
				47
Heterocampinae	Oedemasia leptinoides	Carya illinoinensis	Juglandaceae	7
Heterocampinae	Schizura ipomoeae	Quercus phellos	Fagaceae	5
				15
				53
Sphingidae
Sphinginae	Ceratomia undulosa	Fraxinus pennsylvanica	Oleaceae	8
				28
				45
Sphinginae	Dolba hyloeus	Ilex decidua	Aquifoliaceae	71
				91
				62
				19
				58
				37
				84
				51
				66
				44
				29
Macroglossinae	Darapsa myron	Ampelopsis cordata	Vitaceae	38
				1
				6
				5
				7
				17
				6
Saturniidae
Hemileucinae	Automeris io*	Celtis laevigata	Cannabaceae	35
				91
				89
Saturniinae	Actias luna*	Carya illinoinensis	Juglandaceae	26
				40
Saturniinae	Hyalophora cecropia*	Prunus serotina	Rosaceae	32
				49
