# Supplementary material for: Salivary surprise: Symmerista caterpillars anoint petioles with red saliva after clipping leaves
Source: PLoS One. 2022 Mar 16;17(3):e0265490. doi: 10.1371/journal.pone.0265490 (PMC8926259; doi:10.1371/journal.pone.0265490)
Supplement: S3 Data — (XLSX) [file pone.0265490.s007.xlsx]

## Sheet: Sheet1
S3 Data. Distance that salivary pigment and dye moved in the xylem plus leaf measurements.
Distance (mm) that red salivary pigment moved in xylem
midrib/petiole clips by Symmerista leucitys on sugar maple		petiole clips by Symmerista albifrons on white oak
3.5		4
1		5
2		6
3		6
4		3
		6
		1
Can diffusion explain the rapid movement of dye in the xylem of artificially clipped leaves?
Dye movement was compared in clipped petioles with adjacent leaves or without adjacent leaves (isolated petioles).
Dye movement (mm) with adjacent leaves		Dye movement (mm) no adjacent leaves
40		2.5
30		2.5
40		2.5
40		2.5
60		5
Does safranin O dye move in the xylem of artificially clipped petioles/midribs of sugar maple and pecan in the field?
Dye movement (mm) in sugar maple petioles		Dye movement (mm) in pecan midribs
2		1
1.4		2.6
2.2		3.5
2		2.3
1.6		2.6
2		1.9
Which direction does safranin O dye move when placed on artificial furrows cut in sugar maple midribs?
Dye movement (mm) towards leaf base		Dye movement (mm) towards leaf tip
6		7
14		24
5		15
11		13
15		10
16		4
Comparison of petioles in red maple and willow oak.
Petiole width (mm)	Petiole width (mm)		Petiole length (mm)	Petiole length (mm)
red maple	willow oak		red maple	willow oak
1.746	1.148		130	4.907
1.392	1.007		66	3.833
1.432	0.905		54	4.25
1.35	1.149		52	5.188
1.718	1.006		100	3.235
1.248	1.073		62	3.991
1.178	1.116		99	3.179
1.259	1.224		67	3.923
1.117	0.999		36	3.488
1.306	0.992		58	5.371
1.597	1.055		99	3.553
1.274	1.129		89	2.707
1.593	1.132		98	3.442
1.406	0.953		48	3.069
1.417	1.084		83	3.661
1.313	0.975		99	3.779
1.35	1.242		65	3.842
1.44	0.976		93	4.134
1.243	1.043		58	3.479
1.497	1.083		77	3.498
1.356	1.051		69	3.756
1.123	1.01		82	3.422
1.155	1.005		51	4.123
1.129	0.94		72	3.245
1.091	1.029		54	3.855
Comparison of petiole and leaf characteristics in cedar elm and American elm
petiole width (mm)	petiole width (mm)	petiole length (mm)	petiole length (mm)	leaf area (cm2)	leaf area (cm2)
cedar elm	American elm	cedar elm	American elm	cedar elm	American elm
1.032	2.106	1.997	7.012	7.207	56.567
1.035	2.106	2.754	5.731	7.976	95.58
1.147	2.52	2.05	4.933	7.622	84.836
1.159	1.893	2.169	5.118	6.477	48.482
1.132	1.596	2.395	4.096	8.949	26.886
1.241	2.364	2.606	5.378	8.313	44.81
1.064	1.653	2.072	4.487	6.804	44.297
1.009	1.515	2.394	3.415	5.407	24.298
1.152	1.852	2.228	5.865	7.497	74.93
0.954	2.562	2.619	5.522	6.346	107.708
1.075	1.786	2.848	5.065	8.319	29.668
1.208	1.463	2.95	5.442	8.848	18.525
1.207	2.212	2.741	4.268	8.326	71.38
1.075	2.679	2.353	5.019	8.224	85.589
0.883	2.614	2.131	5.839	4.451	99.188
1.191	2.444	2.489	4.744	11.697	109.209
1.146	2.74	2.779	4.673	9.953	85.377
1.267	2.085	3.409	5.094	10.784	55.268
0.975	1.441	2.46	3.878	5.547	34.747
1.063	1.404	2.462	4.905	5.208	21.852
1.253	1.582	3.579	3.625	10.767	24.252
1.131	2.232	2.082	4.081	6.317	43.234
1.143	1.926	2.848	4.851	7.251	56.949
1.24	1.612	2.852	5.081	10.828	35.291
1.056	1.761	2.626	4.959	8.878	33.083
